# Supplementary material for: Adenosine, Schizophrenia and Cancer: Does the Purinergic System Offer a Pathway to Treatment?
Source: Int J Mol Sci. 2022 Oct 5;23(19):11835. doi: 10.3390/ijms231911835 (PMC9570456; doi:10.3390/ijms231911835)
Supplement: Supplementary file 1 [file ijms-23-11835-s001.zip]

Archive with 1 entries (1 files):
- ijms-1884039-supplementary.pdf
